# Supplementary material for: Oxidative Status of Ultra-Processed Foods in the Western Diet
Source: Nutrients. 2023 Nov 22;15(23):4873. doi: 10.3390/nu15234873 (PMC10708126; doi:10.3390/nu15234873)
Supplement: Supplementary file 1 [file nutrients-15-04873-s001.zip]

Archive with 1 entries (1 files):
- nutrients-2711793-supplementary.pdf
